# Supplementary material for: The Cognitive and Mood-Related Costs of Loneliness: Why Marital Status Matters in Old Age
Source: Geriatrics (Basel). 2025 Aug 26;10(5):117. doi: 10.3390/geriatrics10050117 (PMC12452690; doi:10.3390/geriatrics10050117)
Supplement: Supplementary file 1 [file geriatrics-10-00117-s001.zip]

Archive with 1 entries (1 files):
- geriatrics-3796704-supplementary.pdf
